# Supplementary material for: Early Re-Exploration versus Conservative Management for Postoperative Bleeding in Stable Patients after Coronary Artery Bypass Grafting: A Propensity Matched Study
Source: J Clin Med. 2023 May 7;12(9):3327. doi: 10.3390/jcm12093327 (PMC10179715; doi:10.3390/jcm12093327)
Supplement: Supplementary file 1 [file jcm-12-03327-s001.zip]

Archive with 1 entries (1 files):
- jcm-2223493-supplementary.pdf
